# Supplementary material for: Ubx-Collier signaling cascade maintains blood progenitors in the posterior lobes of the Drosophila larval lymph gland
Source: PLoS Genet. 2021 Aug 9;17(8):e1009709. doi: 10.1371/journal.pgen.1009709 (PMC8376192; doi:10.1371/journal.pgen.1009709)
Supplement: S1 Data — (XLSX) [file pgen.1009709.s013.xlsx]

## Sheet: Fig 3
Fig 3: Posterior Lobe harbours a unique cell population expressing bonafide markers of primary lobe PSC.
Fig 3G	hhF4fGFP levels
	hhF4fGFP Antp Zone	hhF4fGFP Ubx Zone
	111.437	38.061
	111.841	40.055
	104.919	30.632
	98.115	42.443
	117.822	51.211
	138.985	60.301
	120.493	33.888
	127.232	54.591
	124.413	33.92
	109.145	43.904
	p-value:	2.04024e-11
Fig 3J	Dad-nRFP levels
	Dad-nRFP Antp Zone	Dad-nRFP Ubx Zone
	127.883	29.488
	133.003	37.456
	119.234	23.381
	135.477	27.182
	128.083	53.243
	159.693	29.317
	147.293	25.196
	157.186	45.402
	131.872	39.105
	161.639	53.3
	163.346	76.67
	120.819	29.026
	118.959	51.514
	152.694	29.143
	p-value:	2.23811e-15

## Sheet: Fig 4
Fig 4: Progenitors of the posterior lobes require the Ubx domain for their maintenance.
Fig 4H	Differentiation in Primary Lobes
	Control	Ubx Hypomorph
	0.58038	0.58386
	0.528315	0.565507
	0.67806	0.434167
	0.552836	0.546957
	0.58651	0.669451
	0.572096	0.614148
	0.438095	0.661616
	0.519168	0.57265
	0.569444	0.731618
	0.586898	0.658699
	0.668596	0.52361
	0.60574
	0.708273
	0.61609
	p-value:	0.747934
Fig 4I	Differentiation in Secondary Lobes
	Control	Ubx Hypomorph
	0.0293686	0.40528
	0.0389344	0.42392
	0.00789474	0.268245
	0.0222222	0.205945
	0.0188679	0.10356
	0.0362173	0.218905
	0.0425963	0.542094
	0	0.434343
	0	0.257282
	0	0.351399
	0	0.0190114
	0
	0
	0
	p-value:	0.000131991
Fig 4J	Differentiation in Tertiary Lobes
	Control	Ubx Hypomorph
	0.0490196	0.245161
	0.0425532	0.250765
	0	0.238462
	0.00581395	0
	0	0.0927835
	0	0.0991736
	0	0.0825688
	0	0
	0	0.0746269
	0	0
	0	0
	0
	0
	0
	p-value:	0.0140044
Fig 4K	Ubx levels
	Control	Ubx Hypomorph
	84	29.8
	65	58.71
	73.45	57.85
	76.15	32.65
	87.73	42.15
	95.08	46.38
	89.04	41.65
	90.75	39.62
	70.97	32.71
	65.02	47.13
	p-value:	3.43139e-07

## Sheet: Fig 5
Fig 5: Posterior lobe specific driver endorses the requirement of Ubx domain for the maintenance of posterior lobe progenitor.
Fig 5D	Differentiation in Primary Lobes
	UbxM1>RFP X OreR	UbxM1>RFP X UbxRNAi
	0.451181	0.540933
	0.505033	0.522817
	0.503843	0.495766
	0.553062	0.551515
	0.433618	0.561497
	0.454545	0.465072
	0.447522	0.551002
	0.429673	0.533972
	0.498431	0.454755
	0.402882	0.545673
	0.523743	0.536458
	0.408115	0.498483
	0.466364	0.471774
	0.508785	0.353982
	0.484009	0.496231
	p-value:	0.0697857
Fig 5E	Differentiation in Secondary Lobes
	UbxM1>RFP X OreR	UbxM1>RFP X UbxRNAi
	0	0.0650407
	0	0.0327225
	0.0093985	0.13431
	0.016129	0.0879121
	0	0.576056
	0	0.679537
	0.0208333	0.456156
	0.0426997	0.247956
	0	0.468161
	0	0.221184
	0	0.505272
	0	0.421922
	0	0.204878
	0	0.249678
	0	0.10089
	p-value:	7.87703e-05
Fig 5F	Differentiation in Tertiary Lobes
	UbxM1>RFP X OreR	UbxM1>RFP X UbxRNAi
	0	0.242424
	0	0.006993
	0	0
	0	0.69494
	0	0
	0	0.274047
	0	0
	0	0.044944
	0	0.012987
	0	0.190476
	0	0.335165
	0	0
	0	0.069565
	0	0.218884
	0	0.321101
	p-value:	0.00664497
Fig 5K	Ubx levels upon Ubx downregulation
	UbxM1>RFP X OreR	UbxM1>RFP X UbxRNAi
	70.45	57.57
	79.53	61.06
	105.47	72.9
	111.45	44.91
	80.92	47.29
	89.48	55.57
	80.67	70.51
	99.3	69.89
	81.35	61.62
	88.4	63.91
	80.15	46.5
	75.43	49.44
	99.18	52.64
	83.67	69.69
	95.07	57.46
	p-value:	4.25979e-08
Fig 5N	Col levels upon Ubx downregulation
	UbxM1>RFP X OreR	UbxM1>RFP X UbxRNAi
	112.567	108.249
	122.581	105.533
	138.327	70.72
	160.431	52.447
	115.181	85.322
	120.462	54.772
	124.688	51.44
	114.981	47.855
	115.768	83.627
	124.969	96.838
	119.658	78.427
	139.468	76.399
	p-value:	1.67187e-06

## Sheet: Fig 6
Fig 6: Ubx domain enables posterior lobe progenitors to mount an immune response
Fig 6D	Differentiation in Secondary Lobes
	Kn>OreR Uninfected	Kn>OreR Infected	Kn>UAS-Ubx Infected
	0	0.277191	0.0299401
	0	0.405978	0.0517711
	0	0.289495	0
	0	0.28134	0.00236967
	0	0.142105	0
	0	0.17765	0
	0	0.312434	0
	0	0.256	0
	0	0.271102	0
	0	0.184818	0
		Uninfected vs Infected	Uninfected vs Ubx overexpression	Infected vs Ubx overexpression
	p-value:	1.88918e-06	0.171039	1.37671e-06
Fig 6E	Differentiation in Tertiary Lobes
	Kn>OreR Uninfected	Kn>OreR Infected	Kn>UAS-Ubx Infected
	0	0	0
	0	0	0
	0	0	0
	0	0.0114943	0
	0	0	0
	0	0.0190476	0.00515464
	0	0	0
	0	0	0.00617284
	0	0.0328502	0
	0	0	0
		Uninfected vs Infected	Uninfected vs Ubx overexpression	Infected vs Ubx overexpression
	p-value:	0.112879	0.169772	0.188989
	Cell Count in Secondary Lobes
Fig 6F	Kn>OreR Uninfected	Kn>OreR Infected	Kn>UAS-Ubx Infected
	990	2109	340
	870	1852	318
	414	1105	826
	629	1848	473
	920	1439	757
	520	2302	594
	672	1197	310
	768	1560	386
	890	1451	312
	592	1296	298
	615	3178	353
	743	3320	401
		Uninfected vs Infected	Uninfected vs Ubx overexpression	Infected vs Ubx overexpression
	p-value:	0.000151256	0.00119991	2.1201e-05
	Cell Count in Tertiary Lobes
Fig 6G	Kn>OreR Uninfected	Kn>OreR Infected	Kn>UAS-Ubx Infected
	250	120	282
	212	86	131
	80	201	106
	107	156	121
	92	106	162
	87	75	108
	53	174	176
	74	105	134
	78	109	242
	93	123	50
	145	289	309
	109	401	123
		Uninfected vs Infected	Uninfected vs Ubx overexpression	Infected vs Ubx overexpression
	p-value:	0.164154	0.110299	0.998152
	Lamellocyte Clusters in Primary Lobes
Fig 6H	Kn>OreR Uninfected	Kn>OreR Infected	Kn>UAS-Ubx Infected
	0	1	2
	0	5	1
	0	3	4
	0	4	2
	0	5	2
	0	1	2
	0	3	1
	0	2	1
	0	1	3
	0	2	1
		Uninfected vs Infected	Uninfected vs Ubx overexpression	Infected vs Ubx overexpression
	p-value:	0.00040638	0.000192358	0.192653
	Lamellocyte Clusters in Secondary Lobes
Fig 6I	Kn>OreR Uninfected	Kn>OreR Infected	Kn>UAS-Ubx Infected
	0	1	0
	0	1	0
	0	1	0
	0	3	0
	0	0	0
	0	1	0
	0	5	0
	0	1	0
	0	4	0
	0	2	0
		Uninfected vs Infected	Uninfected vs Ubx overexpression	Infected vs Ubx overexpression
	p-value:	0.00443919	-	0.00443919
	Lamellocyte Clusters in Tertiary Lobes
Fig 6J	Kn>OreR Uninfected	Kn>OreR Infected	Kn>UAS-Ubx Infected
	0	0	0
	0	1	0
	0	1	0
	0	1	0
	0	1	0
	0	0	0
	0	0	0
	0	0	0
	0	0	0
	0	0	0
		Uninfected vs Infected	Uninfected vs Ubx overexpression	Infected vs Ubx overexpression
	p-value:	0.0367875	-	0.0367875

## Sheet: Fig 7
Fig 7: Posterior Lobes contribute blood cells to the adult hematopoietic hub.
Fig 7C	Number of LT cells in Adult Hub
		36
		33
		31
		24
		37
		39
		34
		31
		33
		29
	Average:	32.7
Fig 7K	Number of LT cells in Adult Hub
	Early 3rd Instar Shift	Late 3rd Instar Shift	Pre-pupal Shift
	26	32	20
	23	18	21
	37	25	18
	38	26	19
	26	28	17
		Early 3rd instar shift vs Late 3rd instar shift	Early 3rd instar shift vs Pre-pupal shift	Late 3rd instar shift vs Pre-pupal shift
	p-value:	0.311576	0.0224139	0.0384444

## Sheet: S6 Fig
S6 Fig: Signals from the Ubx zone maintain the posterior lobe progenitors.
S6E	Differentiation in Primary lobes
	Kn>RFP X OreR	Kn>RFP X UAS-hhRNAi	Kn>RFP X UAS-sar1RNAi
	0.483905	0.629464	0.629496
	0.481368	0.779412	0.693027
	0.483301	0.7	0.65434
	0.534897	0.764881	0.470418
	0.339858	0.682635	0.572122
	0.425847	0.753765	0.579371
	0.433462	0.635261	0.753968
	0.352833	0.677134	0.677215
		Control vs hh-RNAi	Control vs sar1-RNAi
	p-value:	1.10849e-06	0.000351096
S6F	Differentiation in Secondary lobes
	Kn>RFP X OreR	Kn>RFP X UAS-hhRNAi	Kn>RFP X UAS-sar1RNAi
	0	0.628883	0.539501
	0	0.415153	0.507772
	0	0.49496	0.535714
	0	0.483001	0.408619
	0	0.256303	0.252419
	0	0.38785	0.686419
	0	0.615315	0.586929
	0	0.2912	0.596693
		Control vs hh-RNAi	Control vs sar1-RNAi
	p-value:	3.53517e-05	1.14317e-05
S6G	Differentiation in Tertiary lobes
	Kn>RFP X OreR	Kn>RFP X UAS-hhRNAi	Kn>RFP X UAS-sar1RNAi
	0	0	0
	0	0	0
	0	0	0
	0	0	0
	0	0	0
	0	0	0.279245
	0	0.226601	0
	0	0	0.196078
		Control vs hh-RNAi	Control vs sar1-RNAi
	p-value:	0.350617	0.177989
S6L	Differentiation in Primary lobes
	UbxM1>RFP X OreR	UbxM1>RFP X hhRNAi	UbxM1>RFP X sar1RNAi
	0.451181	0.632096	0.526427
	0.505033	0.517475	0.415748
	0.503843	0.628399	0.546404
	0.553062	0.473317	0.429508
	0.433618	0.659694	0.508969
	0.454545	0.497711	0.442065
	0.447522	0.539616	0.6404
	0.429673	0.4719	0.426804
	0.498431	0.370565	0.510769
	0.402882	0.490393	0.498945
	0.523743	0.509709	0.528525
	0.408115	0.576409	0.572282
	0.466364	0.551394	0.637576
	0.508785	0.481481	0.502629
	0.484009	0.338868
		Control vs hh-RNAi	Control vs sar1-RNAi
	p-value:	0.0970256	0.0719351
S6M	Differentiation in Secondary lobes
	UbxM1>RFP X OreR	UbxM1>RFP X hhRNAi	UbxM1>RFP X sar1RNAi
	0	0.221823	0.192882
	0	0.09375	0.153846
	0.0093985	0.103555	0.0568182
	0.016129	0.188213	0.0986343
	0	0.0132548	0.473182
	0	0.0166667	0.350721
	0.0208333	0.0714286	0.269231
	0.0426997	0.182274	0.0804598
	0	0.456215	0
	0	0	0.233256
	0	0.115486	0.45641
	0	0.158358	0.0677686
	0	0.34401	0.0381471
	0	0.291284
	0	0.026616
		Control vs hh-RNAi	Control vs sar1-RNAi
	p-value:	0.00077066	0.00120875
S6N	Differentiation in Secondary lobes
	UbxM1>RFP X OreR	UbxM1>RFP X hhRNAi	UbxM1>RFP X sar1RNAi
	0	0.146341	0.177358
	0	0	0
	0	0.270042	0.074627
	0	0	0
	0	0.109756	0.448747
	0	0.018797	0.393836
	0	0	0.039409
	0	0.159817	0.063291
	0	0.05102	0
	0	0.100503	0.057971
	0	0	0.216216
	0	0.216667
	0	0.297297
	0	0
	0	0
		Control vs hh-RNAi	Control vs sar1-RNAi
	p-value:	0.00466224	0.0190244

## Sheet: S7 Fig
S7 Fig: Posterior lobe specific Ubx upregulation prevents posterior lobe progenitors from responding to immune challenge.
S7G	Differentiation in Secondary lobes
	UbxM1>RFP X OreR (Un-Infected)	UbxM1>RFP X OreR (Wasp Infected)	UbxM1>RFP X UAS-Ubx (Wasp Infected)
	0	0.176964	0.043783
	0	0.157258	0.215507
	0.007075	0.154613	0.083756
	0	0.46077	0.097324
	0	0.183556	0.281893
	0	0.338153	0.300459
	0.015152	0.269536	0.065789
	0	0.453973	0.309386
	0	0.37276	0.304569
	0	0.560656	0.188679
	0	0.352941	0.115132
	0	0.409778	0.117761
	0	0.242492	0.132159
	0	0.130964	0.045315
	0	0.244878	0.006313
		Uninfected vs Infected	Uninfected vs Ubx overexpression	Infected vs Ubx overexpression
	p-value:	4.67683e-07	6.34182e-05	0.00234226
S7H	Differentiation in Tertiary lobes
	UbxM1>RFP X OreR (Un-Infected)	UbxM1>RFP X OreR (Wasp Infected)	UbxM1>RFP X UAS-Ubx (Wasp Infected)
	0	0	0
	0	0.004219	0
	0	0	0.169014
	0	0	0
	0	0.096471	0
	0	0.311667	0
	0	0.104693	0
	0	0.204263	0.175978
	0	0	0
	0	0	0.015244
	0	0	0
	0	0.228626	0
	0	0.098824	0
	0	0.262681	0
	0	0.075472	0
		Uninfected vs Infected	Uninfected vs Ubx overexpression	Infected vs Ubx overexpression
	p-value:	0.00555849	0.146017	0.0455631
S7I	Cell Count in Secondary Lobes
	UbxM1>RFP X OreR (Un-Infected)	UbxM1>RFP X OreR (Wasp Infected)	UbxM1>RFP X UAS-Ubx (Wasp Infected)
	341	1311	571
	275	744	877
	424	401	394
	404	701	411
	267	1046	486
	578	1245	436
	396	883	380
	472	1271	863
	433	837	788
	407	915	742
	512	1054	608
	490	1125	518
	607	899	681
	469	985	1302
	398	1025	792
		Uninfected vs Infected	Uninfected vs Ubx overexpression	Infected vs Ubx overexpression
	p-value:	2.20058e-07	0.00419674	0.00185502
S7J	Cell Count in Tertiary Lobes
	UbxM1>RFP X OreR (Un-Infected)	UbxM1>RFP X OreR (Wasp Infected)	UbxM1>RFP X UAS-Ubx (Wasp Infected)
	134	535	50
	151	237	45
	79	161	142
	125	113	207
	64	425	37
	165	600	102
	115	277	171
	201	563	358
	135	298	209
	167	291	328
	189	207	408
	159	1041	257
	98	425	319
	156	552	370
	185	159	129
		Uninfected vs Infected	Uninfected vs Ubx overexpression	Infected vs Ubx overexpression
	p-value:	0.00128381	0.0652413	0.0164208
S7K	Lamellocyte Clusters in Primary Lobes
	UbxM1>RFP X OreR (Un-Infected)	UbxM1>RFP X OreR (Wasp Infected)	UbxM1>RFP X UAS-Ubx (Wasp Infected)
	0	5	3
	0	6	3
	0	3	2
	0	4	6
	0	2	4
	0	3	0
	0	4	2
	0	6	1
	0	5	2
	0	2	0
	0	3	5
	0	3	3
	0	6	4
	0	5	0
	0	4	3
		Uninfected vs Infected	Uninfected vs Ubx overexpression	Infected vs Ubx overexpression
	p-value:	1.89368e-08	8.89195e-05	0.014881
S7L	Lamellocyte Clusters in Secondary Lobes
	UbxM1>RFP X OreR (Un-Infected)	UbxM1>RFP X OreR (Wasp Infected)	UbxM1>RFP X UAS-Ubx (Wasp Infected)
	0	2	0
	0	0	0
	0	3	3
	0	4	2
	0	2	1
	0	4	4
	0	2	2
	0	1	0
	0	4	0
	0	3	2
	0	4	0
	0	6	1
	0	4	0
	0	5	0
	0	4	0
		Uninfected vs Infected	Uninfected vs Ubx overexpression	Infected vs Ubx overexpression
	p-value:	1.57004e-06	0.0103794	0.000278193
S7M	Lamellocyte Clusters in Tertiary Lobes
	UbxM1>RFP X OreR (Un-Infected)	UbxM1>RFP X OreR (Wasp Infected)	UbxM1>RFP X UAS-Ubx (Wasp Infected)
	0	1	0
	0	1	0
	0	0	0
	0	0	0
	0	2	0
	0	2	0
	0	1	0
	0	1	0
	0	0	0
	0	0	1
	0	0	0
	0	1	0
	0	0	0
	0	1	0
	0	0	1
		Uninfected vs Infected	Uninfected vs Ubx overexpression	Infected vs Ubx overexpression
	p-value:	0.00309142	0.164318	0.0182826

## Sheet: S8 Fig
S8 Fig: Ubx levels drop upon wasp parasitism.
S8C	Ubx Levels
	Un-infected	Wasp-Infected
	76.48	77.6
	99.28	60.12
	75.56	69.33
	88.21	57.58
	63.73	38.67
	94.81	25.17
	99.29	34.13
	93.82	35.66
	80.5	66.13
	70.52	76.7
	113.06	66.32
	97.82	58.31
	123.93	65.17
	109.66	64.59
	96.02	45.62
	67.69	50.16
	85.84	57.09
	87.29	56.42
	80.8	56.95
	91.09	59.33
	87.81	51.06
	59.93	38.61
	p-value	5.01147e-09

## Sheet: S9 Fig
S9 Fig: Ubx over-expression leads to an increase in Hedgehog levels.
S9D	hhF4fGFP levels
	UbxM1>RFP X hhF4fGFP	UbxM1 X hhF4fGFP; UAS-Ubx
	8.683	43.967
	6.509	47.195
	13.38	32.347
	14.062	28.314
	11.343	44.216
	9.147	32.863
	8.368	26.427
	7.345	38.817
	6.475	23.006
	6.623	22.902
	13.68	32.135
	10.76	19.846
	7.461	29.29
	9.129	19.607
	p-value:	2.86829e-07
S9H	hhF4fGFP levels
	Kn>RFP X hhF4fGFP	Kn>RFP X hhF4fGFP; UAS-Ubx
	24.941	102.932
	27.711	102.93
	31.015	67.51
	26.072	115.109
	25.273	114.968
	25.648	64.868
	35.228	132.511
	34.125	143.856
	29.929	107.102
	32.773	119.883
	p-value:	3.27704e-06

## Sheet: S10 Fig
S10 Fig: Affecting the functionality of the Ubx domain elicits extensive differentiation post wasp infection.
S9I	Differentiation in Secondary Lobes
	Kn>RFP; Pxn-YFP X OreR (Un-infected)	Kn>RFP; Pxn-YFP X OreR (Wasp-infected)	Kn>RFP; Pxn-YFP X hh-RNAi (Un-infected)	Kn>RFP; Pxn-YFP X hh-RNAi (Wasp-infected)	Kn>RFP; Pxn-YFP X sar1-RNAi (Un-infected)	Kn>RFP; Pxn-YFP X sar1-RNAi (Wasp-infected)	Kn>RFP; Pxn-YFP X ubx-RNAi (Un-infected)	Kn>RFP; Pxn-YFP X ubx-RNAi (Wasp-infected)
	0	0.329412	0.300138	0.54566	0.212264	0.473779	0.175666	0.241787
	0.0101215	0.420922	0.285235	0.472452	0.265526	0.551111	0.273077	0.281649
	0	0.240909	0.264278	0.511931	0.385261	0.605714	0.175141	0.529499
	0	0.342334	0.213012	0.368742	0.256944	0.27504	0.241758	0.46933
	0	0.300389	0.240071	0.380508	0.3424	0.389694	0.152958	0.272619
	0	0.444658	0.35719	0.460949	0.305118	0.703349	0.0778061	0.225392
	0	0.284987	0.379254	0.479651	0.337398	0.394149	0.0916272	0.217009
	0.00922131	0.287369	0.259104	0.604278	0.400383	0.302574	0.226145	0.284958
	0.0317726	0.262285	0.435958	0.546875	0.389831	0.501391	0.210393	0.210091
	0	0.296422	0.305635	0.418495	0.220275	0.318226	0.240806	0.368601
	p-value:	6.88625e-08		3.94752e-05		0.0144455		0.0084214
S9J	Differentiation in Tertiary Lobes
	Kn>RFP; Pxn-YFP X OreR (Un-infected)	Kn>RFP; Pxn-YFP X OreR (Wasp-infected)	Kn>RFP; Pxn-YFP X hh-RNAi (Un-infected)	Kn>RFP; Pxn-YFP X hh-RNAi (Wasp-infected)	Kn>RFP; Pxn-YFP X sar1-RNAi (Un-infected)	Kn>RFP; Pxn-YFP X sar1-RNAi (Wasp-infected)	Kn>RFP; Pxn-YFP X ubx-RNAi (Un-infected)	Kn>RFP; Pxn-YFP X ubx-RNAi (Wasp-infected)
	0	0	0	0.111111	0	0.242424	0	0
	0	0	0.0117302	0	0	0.442922	0.0349854	0
	0	0	0.0839506	0	0	0.359551	0.544944	0.147268
	0	0.0282132	0.152589	0.463235	0	0	0	0
	0	0.197987	0.156442	0.296524	0.00295858	0	0	0.132404
	0	0	0	0.0448718	0	0	0	0
	0	0.247878	0.040404	0.00540541	0.155556	0	0	0
	0	0.305331	0	0.20339	0	0.285714	0	0
	0	0.221683	0	0	0	0	0	0.271868
	0	0	0	0	0.0648855	0	0	0.0923077
	p-value:	0.0335137		0.237768		0.0882781		0.91921

[truncated: 1 more sheets: S11 Fig]
